# Supplementary material for: Mapping crown rust resistance in the oat diploid accession PI 258731 (Avena strigosa)
Source: PLoS One. 2024 Feb 2;19(2):e0295006. doi: 10.1371/journal.pone.0295006 (PMC10836666; doi:10.1371/journal.pone.0295006)
Supplement: S1 File — (XLSX) [file pone.0295006.s001.xlsx]

## Sheet: S1 Table
S1 Table. 573582/258731 recombinant inbred line population (F5:6) tested for seedling resistance against two Pca races (TTTG and QTRG).
	Pca race TTTG			Pca race QTRG
Lines	IT_R1	IT_R2	IT_R1R2	IT_R3	IT_R4	IT_R3R4
PI 573582	3+	33+	0	3+	3+	0
PI 258731	0;1N	;2N	2	;12	;2N	2
573582/258731-F5-1	3N	3+	0	3+	3	0
573582/258731-F5-2	3	3+	0	3+	3+	0
573582/258731-F5-3	1	;	2	2	2N	2
573582/258731-F5-4	0;N	;	2	;2	2N	2
573582/258731-F5-5	0;N	;2	2	;2	2N	2
573582/258731-F5-6	3+	3+	0	3+	3+	0
573582/258731-F5-7	3+	3+	0	3+	3+	0
573582/258731-F5-8	3C	3+	0	3+	3+	0
573582/258731-F5-9	0;N	;2	2	;2	2N	2
573582/258731-F5-10	3+/0;3N	;	1	3+	3+	0
573582/258731-F5-11	0;N	2	2	;2	2N	2
573582/258731-F5-12	1N	;1N	2	;2	2N	2
573582/258731-F5-13	3+N	3	0	3+	3+	0
573582/258731-F5-14	;1N	;2	2	2	2+N	2
573582/258731-F5-15	;N	;2N	2	;2	2N	2
573582/258731-F5-16	;N	;N	2	;2	2N	2
573582/258731-F5-17	3N	3+	0	3+	3+	0
573582/258731-F5-18	1	;2	2	;2	2N	2
573582/258731-F5-19	;	;	2	;2	2N	2
573582/258731-F5-20	;N	;2N	2	;	2N	2
573582/258731-F5-21	3CN	3	0	;2	2N	2
573582/258731-F5-22	3+	3+	0	3+	1N	1
573582/258731-F5-23	;N	;N	2	;2	2N	2
573582/258731-F5-24	;N	;/3	1	;2	2N	2
573582/258731-F5-26	;N	;/3	1	;	2N/3+	1
573582/258731-F5-27	;1N	;2N	2	─	─	─
573582/258731-F5-29	3+	3+	0	3+	3+	0
573582/258731-F5-30	3+	3+	0	3+	3+	0
573582/258731-F5-31	3+	3+	0	3	3+	0
573582/258731-F5-32	;N	;2N	2	;	2N/3+	1
573582/258731-F5-33	;1N	2N	2	;	2N	2
573582/258731-F5-34	;1	3N	1	;2	;2N	2
573582/258731-F5-35	3+	;2	1	3LIF	3+	0
573582/258731-F5-36	3+/0	3+N	1	3	3	0
573582/258731-F5-37	3+	3+	0	2	3+	1
573582/258731-F5-38	3+	3	0	─	─	─
573582/258731-F5-39	3N	3+	0	3+	3+	0
573582/258731-F5-40	3+	3+	0	─	─	─
573582/258731-F5-41	;	;	2	;	2N	2
573582/258731-F5-42	3+N	3+	0	3	3	0
573582/258731-F5-43	3N	;2	1	;2	;2N	2
573582/258731-F5-44	2N	3	1	;	2N	2
573582/258731-F5-45	;N	;2	2	;1	2N	2
573582/258731-F5-46	;N	;2	2	;1	2N	2
573582/258731-F5-47	;1N	;2	2	2	;2	2
573582/258731-F5-48	;N	;2+	2	;1	2N	2
573582/258731-F5-49	;N	;N	2	;	2N	2
573582/258731-F5-50	;N/3	3	1	;	2N	2
573582/258731-F5-51	;3N	3	1	3	3+	0
573582/258731-F5-52	;N	3	1	;	;N/3	1
573582/258731-F5-53	;N	;3	1	;	2N	2
573582/258731-F5-54	;1N	;2	2	;2	2N	2
573582/258731-F5-55	;2N	3	1	;2	2N/3+	1
573582/258731-F5-56	;1N	;N	2	;2	2N	2
573582/258731-F5-57	3+	3+	0	3+	3+	0
573582/258731-F5-58	;N	2	2	;	2N	2
573582/258731-F5-59	;3N	;3	0	;	2N/3+	1
573582/258731-F5-60	3+	3+	0	─	─	─
573582/258731-F5-61	;N	;	2	;	2N	2
573582/258731-F5-62	;1N	;3	1	;1	2N	2
573582/258731-F5-63	;3N	3	1	;2	2N	2
573582/258731-F5-64	;2N	3	1	;	2N	2
573582/258731-F5-65	3+	3+	0	─	─	─
573582/258731-F5-66	12N	3+	1	;	;N	2
573582/258731-F5-67	;	;	2	;	;N	2
573582/258731-F5-68	3+	3+	0	;	3+	1
573582/258731-F5-69	;2N	;2	2	;	2N	2
573582/258731-F5-70	3+	3	0	─	3+	0
573582/258731-F5-71	3+	3+	0	─	3+	0
573582/258731-F5-72	;N	;2	2	─	;N	2
573582/258731-F5-73	3+	3+	0	─	3+	0
573582/258731-F5-74	;1N	;1	2	─	;N	2
573582/258731-F5-75	;1N	;N	2	─	;N/3-	1
573582/258731-F5-76	;2N	2N	2	3	3+	0
573582/258731-F5-77	3N	;3+	1	;	2N	2
573582/258731-F5-79	3+	3+	0	3	3+	0
573582/258731-F5-80	;1	3	1	;	2N	2
573582/258731-F5-81	3	3+	0	3+	3+	0
573582/258731-F5-82	0 and 1	3+	1	3+	3+	0
573582/258731-F5-83	3+	3+	0	3+	3+	0
573582/258731-F5-84	3+N	3+	0	3+	3+	0
573582/258731-F5-85	3+	3+	0	3+	3+	0
573582/258731-F5-86	;12N	;	2	;2	;N	2
573582/258731-F5-87	;1N	;N	2	;2	2N	2
573582/258731-F5-88	─	2	2	;2	;2	2
573582/258731-F5-89	;1N	;	2	;2	2N	2
573582/258731-F5-90	3+	3+	0	3	3	0
573582/258731-F5-91	;N	;	2	;2	;N	2
573582/258731-F5-92	;12	2	2	;2	2N	2
573582/258731-F5-93	2	3+	1	;2	;2N	2
573582/258731-F5-94	3+	3+	0	3+	3+	0
573582/258731-F5-95	;N	;2	2	3	2N	1
573582/258731-F5-97	3+	3+	0	─	─	─
573582/258731-F5-99	3+	;2	1	3	2N	1
573582/258731-F5-100	;1	;N	2	─	─	─
573582/258731-F5-101	3	3+	0	3+	3+	0
573582/258731-F5-102	─	3+	0	3+	3+	0
573582/258731-F5-103	;2N	;N	2	;	;N	2
573582/258731-F5-104	3	3+	0	3+	3+	0
573582/258731-F5-105	3+N	3+	0	3+	3+	0
573582/258731-F5-106	;1N	3	1	;	;N/3	1
573582/258731-F5-107	;1	;	2	;2	2N	2
573582/258731-F5-108	;N	3	1	;	;N	2
573582/258731-F5-109	2N	3+	1	2	2	2
573582/258731-F5-110	3+	3+	0	3+	3+	0
573582/258731-F5-112	;N	;3	1	;	2N	2
573582/258731-F5-113	3	3+	0	3	3	0
573582/258731-F5-114	;N	;N	2	;	2N	2
573582/258731-F5-115	;2N	;N	2	;	2N	2
573582/258731-F5-116	;1N	;2	2	;	2N	2
573582/258731-F5-117	3	3+	0	─	─	─
573582/258731-F5-118	;2N	;2N	2	;	2N	2
573582/258731-F5-119	3+	3+	0	3+	3+	0
573582/258731-F5-120	;N	;2	2	;2	2N	2
573582/258731-F5-121	3+	3+	0	3+	3+	0
573582/258731-F5-122	3N	3+	0	─	─	─
573582/258731-F5-123	;N	;2N	2	;2	2N	2
573582/258731-F5-124	3	3+	0	3+	3+	0
573582/258731-F5-125	;1	;2	2	;2	2N	2
573582/258731-F5-126	;2N	;	2	;	;2N	2
573582/258731-F5-127	;N	3	1	;	2N	2
573582/258731-F5-128	;23	3	1	;	;2	2
573582/258731-F5-129	;2	;N	2	;2	2N	2
573582/258731-F5-130	1N	;2	2	;	;N	2
573582/258731-F5-132	3	3+	0	;	;N/3+	1
573582/258731-F5-133	3+	3+	0	;2	3+	1
573582/258731-F5-134	3+	3	0	3+	3+	0
573582/258731-F5-135	3+	3+	0	─	─	─
573582/258731-F5-136	;2+	3+	0	3	3+	0
573582/258731-F5-137	:2	;3	1	;2	;2	2
573582/258731-F5-138	;N	;N	2	;2	2N	2
573582/258731-F5-139	3+	3+	0	3+	3+/2N	1
573582/258731-F5-140	3+	3+	0	3	3+	0
573582/258731-F5-141	;2N	;	2	;	2N	2
573582/258731-F5-142	;2N	3+	1	;2	2N	2
573582/258731-F5-143	3+	3+	0	3+	3+	0
573582/258731-F5-144	3+	3	0	3+	3+	0
573582/258731-F5-145	3+	3+	0	3+	3+	0
573582/258731-F5-146	3N	3	0	3+	3+	0
573582/258731-F5-147	3+	3	0	3+	3+	0
573582/258731-F5-148	:2N	;2	2	;	2N	2
573582/258731-F5-149	2N	;	2	;	2N	2
573582/258731-F5-150	;3	3+	0	3+	3+	0
573582/258731-F5-151	;2N	;N	2	─	─	─
573582/258731-F5-152	;2N	;	2	;	2N	2
573582/258731-F5-153	;1N	;	2	;	;2N	2
573582/258731-F5-154	3+N	;2	1	;	2N	2
573582/258731-F5-155	;N	3+	1	3+	3+	0
573582/258731-F5-156	3+	3+	0	;2	3	1
573582/258731-F5-157	3+	3+	0	3+	3+	0
573582/258731-F5-158	3+	3	0	3	─	0
573582/258731-F5-159	;2	;2	2	3+	3+	0
573582/258731-F5-160	3+	;N	1	3	3+	0
573582/258731-F5-161	3+	;2	1	;2	2N	2
573582/258731-F5-162	3	3	0	3+	3+	0
573582/258731-F5-163	2+	3	─	3	3+	0
573582/258731-F5-164	;1N	3	1	;2	;N	2
573582/258731-F5-166	3N	;N	1	─	─	─
573582/258731-F5-167	3+N	3+	0	3+	3+	0
573582/258731-F5-169	;1N	;2	2	;2	2N	2
573582/258731-F5-170	;2	;2	2	;3	2N	1
573582/258731-F5-171	3+	3+	0	3+	3+	0
573582/258731-F5-172	;2N	3	1	;2	2N	2
573582/258731-F5-173	;N	3+	1	3	2N	1
573582/258731-F5-174	3+	3	0	─	─	─
573582/258731-F5-175	3+N	3+	0	3	3+	0
573582/258731-F5-176	3+	3	0	3	3+	0
573582/258731-F5-177	3+	3+	0	3+	3+	0

## Sheet: S2 Table
S2 Table. Diploid Avena strigosa accessions tested against two oat crown rust races(TTTG and QTRG) and three PACE markers associated with PI 258731 resistant loci
Accession	Name	Species	Country of origin	Region of origin	TTTG	QTRG	DS_LSU22	DS_UFL22	Ave_DS	DS_MN21	IR_LSU22	IR_UFL	Avg_IR	CI_LSU22	CI_UFL22	Avg_CI	PACE_GMI_ES15_c7632_384	PACE_GMI_ES05_c3679_141	PACE_GMI_ES17_c6425_188
PI 573582	WIR 5201	Avena strigosa	Spain	Galicia	3+	3+	90	90	90	0	1	1	1	90	90	90	0	0	0
PI 258731	WIR 4483	Avena strigosa	United Kingdom		;N	2N	2.5	60	21.6667	2	0.25	0.3	0.266667	0.5	18	6.33333	2	2	2
CIav 1782	CI 1782	Avena strigosa	Russian Federation	Sankt-Peterburg	0	2N	40	70	50	0	0.65	1	0.766667	31	70	44	2	0	0
CIav 2514	26-395	Avena strigosa	United Kingdom	Wales	3	3+	60	90	70	0	0.8	1	0.866667	52	90	64.6667	2	2	0
CIav 2520	26-389	Avena strigosa	France	Bourgogne-Franche-Comté	3	3+	60	90	70	0	0.8	1	0.866667	52	90	64.6667	2	0	0
CIav 2521	26-390	Avena strigosa	France	Bourgogne-Franche-Comté	ON3+	3+	65	90	73.3333	0	0.8	1	0.866667	55	90	66.6667	2	2	0
CIav 2523	26-391	Avena strigosa	France	Bourgogne-Franche-Comté	3	3+	75	90	80	0	0.95	1	0.966667	71.5	90	77.6667	2	0	0
CIav 2524	26-398	Avena strigosa	United Kingdom	Wales	;CN	;	0	60	20	2	0.1	0.9	0.366667	0	54	18	2	2	0
CIav 2525	26-381	Avena strigosa	United Kingdom	England	0	2N	7.5	60	25	2	0.35	0.9	0.533333	2.5	54	19.6667	2	2	0
CIav 2894	CI 2894	Avena strigosa	United States	Washington	0	3+	20	60	33.3333	2	0.45	0.6	0.5	9	36	18	2	0	0
CIav 2920	S 77	Avena strigosa	United Kingdom	Wales	;N	2N	40	60	46.6667	0	0.75	0.8	0.766667	30	48	36	2	2	0
CIav 2921	S 76	Avena strigosa	United Kingdom	Wales	3	3	50	90	63.3333	0	0.9	1	0.933333	47	90	61.3333	2	2	0
CIav 3214	Reed's No. 590	Avena strigosa	United States	New York	0	3+	60	90	70	0	0.9	1	0.933333	56	90	67.3333	0	2	0
CIav 3372	S-171	Avena strigosa	Unknown		;1	3+	45	90	60	0	0.65	1	0.766667	33	90	52	2	2	0
CIav 4639	Saia	Avena strigosa	Brazil	Rio Grande do Sul	3+3	;2N	35	90	53.3333	0	0.6	1	0.733333	21	90	44	2	2	0
CIav 5057	C.D. 3686	Avena strigosa	Soviet Union	Former	;N	2N	35	90	53.3333	0	0.85	1	0.9	31	90	50.6667	2	2	0
CIav 5082	C.D. 3381	Avena strigosa	Uruguay	Colonia	0	2N	30	90	50	0	0.5	1	0.666667	17	90	41.3333	2	2	0
CIav 6858	CI 6858	Avena strigosa	Uruguay		;N	;2N	32.5	90	51.6667	0	0.5	1	0.666667	19	90	42.6667	2	0	0
CIav 6956	C.D. 3820	Avena strigosa	Canada	Ontario	0	2N	40	90	56.6667	0	0.6	1	0.733333	24	90	46	2	2	2
CIav 7010	Saia Selection	Avena strigosa	Brazil	Rio Grande do Sul	;2N	;N	35	90	53.3333	0	0.75	1	0.833333	31.5	90	51	2	2	0
CIav 7121	C.D. 1007	Avena strigosa	Canada	Ontario	;N	3+	25	60	36.6667	2	0.5	0.3	0.433333	14	18	15.3333	2	2	0
CIav 7122	C.D. 920	Avena strigosa	Canada	Ontario	;1N	2+	45	60	50	0	0.5	0.3	0.433333	26	18	23.3333	2	2	0
CIav 7280	CI 7280	Avena strigosa	United States	Maryland	0N	2N	50	60	53.3333	0	0.75	0.8	0.766667	40.5	48	43	2	2	2
CIav 8087	5201	Avena strigosa	Spain		;N	2N	5	50	20	2	0.25	0.3	0.266667	1.25	15	5.83333	2	2	2
CIav 8089	Autotetraploid Saia	Avena strigosa	United States	Pennsylvania	;N	;23+	45	80	56.6667	0	0.65	1	0.766667	33	80	48.6667	2	2	2
CIav 9007	CD 1002	Avena strigosa	Romania		2N	3	50	80	60	0	0.8	1	0.866667	44	80	56	2	2	2
CIav 9011	CD 1025A	Avena strigosa	Denmark		0N	3+	45	90	60	0	0.8	1	0.866667	41	90	57.3333	2	2	0
CIav 9012	CD 1576	Avena strigosa	Bulgaria		3	3	50	80	60	0	0.8	1	0.866667	44	80	56	2	2	0
CIav 9014	CD 2050	Avena strigosa	Canada	Ontario	3	3+	80	90	83.3333	0	0.95	1	0.966667	76	90	80.6667	0	2	2
CIav 9015	CD 2108	Avena strigosa	Canada	Ontario	3	3+		90	90	0		1	1	#DIV/0!	90	90	0	2	2
CIav 9019	CD 3642	Avena strigosa	United Kingdom	Wales	0	3	55	90	66.6667	0	0.8	1	0.866667	47	90	61.3333	2	2	2
CIav 9020	CD 3819	Avena strigosa	Argentina		;N	2N	35	80	50	0	0.65	1	0.766667	29	80	46	2	2	2
CIav 9021	CD 3820	Avena strigosa	Canada	Ontario	2N	2N	40	80	53.3333	0	0.75	1	0.833333	33	80	48.6667	2	2	2
CIav 9022	CD 3916	Avena strigosa	Netherlands		0	3+	65	90	73.3333	0	0.8	1	0.866667	57	90	68	2	2	2
CIav 9024	CD 4481	Avena strigosa	Germany		0	3+	75	90	80	0	0.9	1	0.933333	69	90	76	2	2	0
CIav 9030	CD 7497	Avena strigosa	Canada	Ontario	0	;2	35	40	36.6667	2	0.6	0.3	0.5	21	12	18	0	2	0
CIav 9031	CD 7497A	Avena strigosa	Canada	Ontario	3	3+	55	80	63.3333	0	0.8	1	0.866667	47	80	58	2	0	0
CIav 9035	CD 7847	Avena strigosa	Russian Federation	Sankt-Peterburg	;N	2N	2.5		2.5	2	0.1		0.1	0.5		0.5	2	2	2
CIav 9038	CD 7853	Avena strigosa	United Kingdom	Northern Ireland	;N	2N	2.5	40	15	2	0.3	0.2	0.266667	1	8	3.33333	2	2	2
CIav 9043	CD 7954	Avena strigosa	Argentina		3+	3+	60	90	70	0	0.9	1	0.933333	56	90	67.3333	2	2	2
CIav 9064	CD 8086	Avena strigosa	Canada	Ontario	0N	2+	40	90	65	0	0.6	1	0.8	24	90	57	0	2	2
CIav 9065	CD 8087	Avena strigosa	Canada	Ontario	;N	2N	2.5	40	15	2	0.3	0.2	0.266667	0.75	8	3.16667	2	2	2
CIav 9066	CD 8088	Avena strigosa	Canada	Ontario	;N	;N	2.5	40	15	2	0.1	0.3	0.166667	0.5	12	4.33333	2	0	0
CIav 9110	GA 23	Avena strigosa	Canada	Ontario	3	3+	65	90	73.3333	0	0.9	1	0.933333	61	90	70.6667	2	0	0
CIav 9112	GA 33	Avena strigosa	Canada	Ontario	3	3	80	90	83.3333	0	0.95	1	0.966667	76.5	90	81	2	2	2
CIav 9116	GA 74	Avena strigosa	Canada	Ontario	;0	3	70	90	76.6667	0	0.9	1	0.933333	64	90	72.6667	2	2	2
PI 78821	Glabrota	Avena strigosa	Australia	New South Wales	;1N	0;	7.5	20	11.6667	2	0.35	0.2	0.3	2.75	4	3.16667	2	2	0
PI 83720	C. 3758	Avena strigosa	Australia	New South Wales	0N	3+	65	80	70	0	0.8	1	0.866667	55	80	63.3333	2	2	0
PI 83721	C. 3758	Avena strigosa	Australia	New South Wales	;CN	0	5	80	42.5	0	0.2	1	0.6	0.5	80	27	2	2	0
PI 83722	C. 3593	Avena strigosa	Australia	New South Wales	0N	3	80	80	80	0	0.95	1	0.966667	76	80	77.3333	2	2	0
PI 83723	C. 3756	Avena strigosa	Australia	New South Wales	0N3+	3+	75	80	76.6667	0	0.95	1	0.966667	71.5	80	74.3333	2	0	0
PI 111261	CIav 3280	Avena strigosa	Romania	Cluj	0	3+	60	80	66.6667	0	0.8	1	0.866667	50	80	60	2	2	2
PI 131640	7513	Avena strigosa	Poland	Krakow	;N	3+	60	90	75	0	0.8	1	0.9	48	90	69	2	2	2
PI 131641	9411	Avena strigosa	Poland	Krakow	0N	2N	10	90	36.6667	2	0.2	1	0.466667	4	90	32.6667	2	2	0
PI 131642	9249	Avena strigosa	Poland	Krakow	0N	2N	20	90	55	0	0.4	1	0.7	8	90	49	2	2	2
PI 131695	5081	Avena strigosa	Poland	Krakow	2N	3+	35	90	53.3333	0	0.65	1	0.766667	26.5	90	47.6667	2	0	2
PI 158244	typica	Avena strigosa	Russian Federation	Smolenskaja oblast'	0N	3	1	40	14	2	0.35	0.3	0.333333	0.4	12	4.26667	2	0	2
PI 158245	WIR 5199	Avena strigosa	Spain	Galicia	3/;N	;	2.5	40	15	2	0.1	0.3	0.166667	0.5	12	4.33333	2	2	2
PI 158246	WIR 5201/1	Avena strigosa	Spain	Galicia	;N	;N	0	40	13.3333	2	0.1	0.6	0.266667	0	24	8	2	2	0
PI 158247	WIR 5288/1	Avena strigosa	Portugal		0N	;2	20	90	55	0	0.6	1	0.8	12	90	51	2	2	0
PI 186606	Saia	Avena strigosa	Brazil	Rio Grande do Sul	;N	3N	35	90	53.3333	0	0.6	1	0.733333	28.5	90	49	2	2	0
PI 186614	Strigosa Escura	Avena strigosa	Brazil	Rio Grande do Sul	3/N	;2	35	90	53.3333	0	0.45	1	0.633333	19.5	90	43	2	0	0
PI 193097	S-171	Avena strigosa	United Kingdom	Wales	0	3	30	70	43.3333	0	0.65	1	0.766667	24.5	70	39.6667	2	2	0
PI 244466	S.A. 7	Avena strigosa	Brazil	Rio Grande do Sul	;N	;2	30	80	46.6667	0	0.35	1	0.566667	11.5	80	34.3333	2	2	0
PI 244470	S.A. 12	Avena strigosa	Brazil	Rio Grande do Sul	;N	;	35	80	50	0	0.6	1	0.733333	21	80	40.6667	2	2	2
PI 244471	S.A. 13	Avena strigosa	Brazil	Rio Grande do Sul	;N	;2	10	80	45	0	0.3	1	0.65	3	80	41.5	2	2	2
PI 244472	S.A. 14	Avena strigosa	Brazil	Rio Grande do Sul	;N	;2	30	80	46.6667	0	0.45	1	0.633333	16.5	80	37.6667	2	0	0
PI 258727	WIR 9285	Avena strigosa	Ukraine	Chernivetska oblast	3/;N	3+	50	80	60	0	0.8	1	0.866667	44	80	56	2	2	2
PI 258728	WIR 2168	Avena strigosa	Latvia		0N	3+	35	70	46.6667	0	0.75	1	0.833333	28.5	70	42.3333	2	2	2
PI 258729	WIR 4914	Avena strigosa	Russian Federation	Novgorodskaja oblast'	;N	;2	40	70	50	0	0.75	0.8	0.766667	33	56	40.6667	2	2	0
PI 258730	WIR 5199	Avena strigosa	Spain	Galicia	;N0	;2	2.5	40	15	2	0.1	0.3	0.166667	0.5	12	4.33333	2	2	2
PI 258732	WIR 2172	Avena strigosa	France		2N3	3	50	70	56.6667	0	0.75	1	0.833333	39	70	49.3333	2	2	2
PI 258733	WIR 5218	Avena strigosa	Spain	Galicia	;N	;2	30	70	43.3333	0	0.5	1	0.666667	17	70	34.6667	2	2	0
PI 274608	Glabrescens Cambrica	Avena strigosa	Poland		N0	4N	0	90	45	0	0.3	1	0.65	0	90	45	2	0	0
PI 274609	Oreadensis Arguta	Avena strigosa	Poland		0	;	15	90	52.5	0	0.4	1	0.7	6	90	48	2	2	0
PI 274610	Glabrata	Avena strigosa	Poland		0N	3+	20	70	36.6667	2	0.35	0.6	0.433333	8	42	19.3333	2	2	0
PI 287315	Rauhhafer aus Neustadt	Avena strigosa	Germany		0	3+	45	90	60	0	0.8	1	0.866667	41	90	57.3333	2	2	2
PI 291990	Saia 2	Avena strigosa	Israel		0N	3+	35	90	53.3333	0	0.6	1	0.733333	26	90	47.3333	2	0	0
PI 291991	Saia 4	Avena strigosa	Israel		0N	;2	10	90	50	0	0.4	1	0.7	4	90	47	2	0	0
PI 292226		Avena strigosa	Israel	Tel Aviv	;N	;2	10	90	50	0	0.4	1	0.7	4	90	47	2	2	2
PI 296182	A-14	Avena strigosa	Lithuania		2N	;2	30	70	43.3333	0	0.5	1	0.666667	17	70	34.6667	2		0
PI 304557	4659	Avena strigosa	United Kingdom	Wales	0N	;2	15	70	33.3333	2	0.45	0.8	0.566667	9	56	24.6667	2	2	0
PI 306419	2582	Avena strigosa	Romania		3	3+	60	70	63.3333	0	0.9	1	0.933333	55	70	60	2	2	0
PI 361910		Avena strigosa	Romania	Brașov	CN	3	65	80	70	0	0.9	1	0.933333	60	80	66.6667	0	2	0
PI 361911		Avena strigosa	Romania	Brașov	0C	;2	65	80	70	0	0.9	1	0.933333	60	80	66.6667	2	2	0
PI 361912		Avena strigosa	Romania	Brașov	N3+	3	65	80	70	0	0.9	1	0.933333	60	80	66.6667	2	2	0
PI 401793	Avena strigosa nuda 7	Avena strigosa	United Kingdom		0N3+	3+	45	80	56.6667	0	0.75	1	0.833333	37.5	80	51.6667	2	2	0
PI 401794	Avena strigosa nuda 8	Avena strigosa	United Kingdom		0N	3+	40	80	53.3333	0	0.65	1	0.766667	33.5	80	49	2	2	0
PI 436031	69	Avena strigosa	Chile	La Araucanía	;N	2N	15	80	36.6667	2	0.45	1	0.633333	9	80	32.6667	2	2	0
PI 436080	353	Avena strigosa	Chile	Los Lagos	3	3+	40	80	53.3333	0	0.75	1	0.833333	33	80	48.6667	2	2	2
PI 436081	356	Avena strigosa	Chile	Los Lagos	0N	3	35	70	46.6667	0	0.6	1	0.733333	26	70	40.6667	2	2	2
PI 436082	361	Avena strigosa	Chile	Los Lagos	;N	;2N	5	40	16.6667	2	0.15	0.3	0.2	1.5	12	5	2	2	2
PI 436103	1	Avena strigosa	Chile	Biobío	;N	2N	25	80	43.3333	0	0.45	1	0.633333	15	80	36.6667	2	2	0
PI 436104	35	Avena strigosa	Chile	La Araucanía	;N	2N	25	90	46.6667	0	0.45	1	0.633333	15	90	40	2	2	2
PI 436105	113	Avena strigosa	Chile	La Araucanía	;N	2	25	90	46.6667	0	0.45	1	0.633333	15	90	40	2	2	0
PI 436106	117	Avena strigosa	Chile	La Araucanía	N0	2N	20	90	43.3333	0	0.45	1	0.633333	12	90	38	2	2	2
PI 436107	146	Avena strigosa	Chile	Biobío	0N	2N	27.5	70	41.6667	0	0.65	0.9	0.733333	23.5	63	36.6667	2	2	2
PI 436108	197	Avena strigosa	Chile	La Araucanía	0	3	40	70	50	0	0.65	1	0.766667	31	70	44	2	2	2
PI 436109	202	Avena strigosa	Chile	La Araucanía	0	2+	20	80	40	0	0.3	1	0.533333	12	80	34.6667	2	2	2
PI 436110	209	Avena strigosa	Chile	La Araucanía	;N	2+	25	80	43.3333	0	0.45	1	0.633333	15	80	36.6667	2	0	2
PI 436111	218	Avena strigosa	Chile	La Araucanía	0	3	35	90	53.3333	0	0.65	1	0.766667	29	90	49.3333	2	0	2
PI 436112	266	Avena strigosa	Chile	Los Lagos	0	2N	0	40	13.3333	2	0.1	0.6	0.266667	0	24	8	2	2	2
PI 436113	280	Avena strigosa	Chile	Los Lagos	;N	2N	5	40	16.6667	2	0.3	0.3	0.3	1.5	12	5	2	0	2
PI 436114	302	Avena strigosa	Chile	Los Lagos	;N	2+	30	90	50	0	0.5	1	0.666667	17	90	41.3333	2	2	2
PI 436115	333	Avena strigosa	Chile	Los Lagos	;0N	;1	2.5	60	21.6667	2	0.15	0.3	0.2	0.75	18	6.5	2	2	2
PI 436116	335	Avena strigosa	Chile	Los Lagos	;N	2N	15		15	2	0.4		0.4	6		6	2	0	2
PI 436117	346	Avena strigosa	Chile	Los Lagos	;N	3	30	60	40	0	0.5	0.3	0.433333	17	18	17.3333	2	2	2
PI 436118	354	Avena strigosa	Chile	Los Lagos	0	3	20	70	36.6667	2	0.5	1	0.666667	11	70	30.6667	2	0	2
PI 436119	355	Avena strigosa	Chile	Los Lagos	;N	3	17.5	70	35	2	0.45	1	0.633333	9.75	70	29.8333	2	2	0
PI 436120	364	Avena strigosa	Chile	Los Lagos	0C	3	60	60	60	0	0.9	0.6	0.8	56	36	49.3333	2	0	2
PI 436121	367	Avena strigosa	Chile	Los Lagos	0CN	3+	65	80	70	0	0.8	1	0.866667	55	80	63.3333	2	0	2
PI 436124	401	Avena strigosa	Chile	Los Lagos	;N	3+	35	60	43.3333	0	0.65	0.9	0.733333	26.5	54	35.6667	2	0	2
PI 436125	420	Avena strigosa	Chile	Los Lagos	;N	3	20	40	30	0	0.4	0.6	0.5	8	24	16	2	2	0
PI 436126	423	Avena strigosa	Chile	Los Lagos	;N	3+	50	60	53.3333	0	0.65	1	0.766667	37.5	60	45	2	0	0
PI 436127	425	Avena strigosa	Chile	Los Lagos	0	2	55	60	56.6667	0	0.75	0.6	0.7	42	36	40	2	2	0
PI 436128	431	Avena strigosa	Chile	Los Lagos	;N	;N	10	40	20	2	0.35	0.3	0.333333	3.25	12	6.16667	2	2	0
PI 436129	432	Avena strigosa	Chile	Los Lagos	;N	2N	22.5	80	41.6667	0	0.5	1	0.666667	12	80	34.6667	2	0	2
PI 436130	448	Avena strigosa	Chile	Los Lagos	0	3+	65	70	66.6667	0	0.8	1	0.866667	55	70	60	2	0
PI 436131	449	Avena strigosa	Chile	Los Lagos	0	3+	22.5	60	35	2	0.6	0.8	0.666667	18.75	48	28.5	2	0	2
PI 436132	454	Avena strigosa	Chile	Los Lagos	;CN	3+	35	60	43.3333	0	0.65	0.8	0.7	26.5	48	33.6667	0	0	2
PI 436133	507	Avena strigosa	Chile	La Araucanía	0	3+	60	60	60	0	0.8	0.6	0.733333	50	36	45.3333	2	2	2
PI 436134	509	Avena strigosa	Chile	La Araucanía	0	3+	25	60	36.6667	2	0.3	0.6	0.4	7.5	36	17	2	2	0
PI 573581	WIR 4487	Avena strigosa	United Kingdom		;C	3+	75	70	73.3333	0	0.8	1	0.866667	63	70	65.3333	2	2	0
PI 573583	WIR 4489	Avena strigosa	United Kingdom		0	3+	70	80	73.3333	0	0.8	1	0.866667	58	80	65.3333	2	0	0
PI 573584	WIR 5200	Avena strigosa	Spain		;NC	3+	40	60	46.6667	0	0.75	1	0.833333	33	60	42	0	0	0
PI 573585	WIR 5201	Avena strigosa	Spain	Galicia	;N	;N	2.5	40	2.5	2	0.15	0.4	0.15	0.75	16	0.75	0	2	2

## Sheet: S3 Table
S3 Table. Distribution of markers and their properties on the linkage groups (LGs) based on the 573582/258731 recombinant inbred line population(F5:6) linkage map in response to A.Pca race TTTG and B. Pca race QTRG
A.	LG	Number of markers	Length (cM)	Markers / cM	B.	LG	Number of markers	Length (cM)	Markers / cM
	LG 1	9	77.6	0.115979		LG 1	9	77.6	0.115979
	LG 2	41	172.4	0.237819		LG 2	41	172.4	0.237819
	LG 3	32	81.8	0.391198		LG 3	32	81.8	0.391198
	LG 4	18	55.5	0.324324		LG 4	18	55.5	0.324324
	LG 5	28	61.7	0.453809		LG 5	28	61.7	0.453809
	LG 6	24	90.3	0.265781		LG 6	24	90.3	0.265781
	LG 7	16	118.5	0.135021		LG 7	16	119.9	0.133445
	Total	168	657.8	0.274847		Total	168	659.2	0.274622

## Sheet: S4 Table
S4 Table. Marker information for the PACE primers used in this study.
SNP ID (from Oat 6K SNP Chip)	SNP	Chromosome A atlantica	Physical Position in A. atlantica (bp)	Primer (F-FAM, H-HEX, R-Reverse)	Sequence (5’ to 3’)
GMI_ES15_c7632_384	A/G	AA4	278894230	PACE_GMI_ES15_R7632_384_F	GAAGGTGACCAAGTTCATGCTAGATTACAATCTTCCTTCATACCAATAT
				PACE_GMI_ES15_R7632_384_H	GAAGGTCGGAGTCAACGGATTAGATTACAATCTTCCTTCATACCAATAC
				PACE_GMI_ES15_R7632_384_R	GACACTTATAGATCAGTTGCATATGTCATT
GMI_ES05_c3679_141	A/G	AA4	278922532	PACE_GMI_ES05_R3679_141_F	GAAGGTGACCAAGTTCATGCTATACTTACGTCGAGTCGCTTGCA
				PACE_GMI_ES05_R3679_141_H	GAAGGTCGGAGTCAACGGATTACTTACGTCGAGTCGCTTGCG
				PACE_GMI_ES05_R3679_141_R	TTACCGGCTTGGTCGATGAAGGAAA
GMI_ES17_c6425_188	A/G	AA4	322641921	PACE_GMI_ES17_R6425_188_F	GAAGGTGACCAAGTTCATGCTGACCAATGCTCAAGCATGAACGAT
				PACE_GMI_ES17_R6425_188_H	GAAGGTCGGAGTCAACGGATTACCAATGCTCAAGCATGAACGAC
				PACE_GMI_ES17_R6425_188_R	GATGAGGCTGTAGACACGAAGCTTA
GMI_ES17_c2454_883	T/C	AA4	333455678	PACE_GMI_ES17_c2454_883_F	GAAGGTGACCAAGTTCATGCTGGCTTCCATTGTTTGGACATTTATGT
				PACE_GMI_ES17_c2454_883_H	GAAGGTCGGAGTCAACGGATTGGCTTCCATTGTTTGGACATTTATGC
				PACE_GMI_ES17_c2454_883_C	AAGAGTGTACAACACACGTGAAATGTCTA
GMI_DS_LB_3547	A/G	AA4	500304089	PACE_GMI_DS_LB_3547_F	GAAGGTGACCAAGTTCATGCTCCAGCAGATGCTCCTCCATCAT
				PACE_GMI_DS_LB_3547_H	GAAGGTCGGAGTCAACGGATTCAGCAGATGCTCCTCCATCAC
				PACE_GMI_DS_LB_3547_R	AGAAGTTGGCAGAATTTCTCACTAGCAAA
